# Supplementary material for: Resistance to ceftriaxone and penicillin G among contemporary syphilis strains confirmed by natural in vitro mutagenesis
Source: Commun Med (Lond). 2025 Jun 10;5:224. doi: 10.1038/s43856-025-00948-x (PMC12152143; doi:10.1038/s43856-025-00948-x)
Supplement: Supplementary file 3 — Supplementary Data 1 [file 43856_2025_948_MOESM3_ESM.xlsx]

## Sheet: CTX_data_Figure2+FigureS1
Ceftriaxone sensitivity data at day 7 (ratio treated/untreated)
Figure 2	SS14			SS14 A1873G				Figure S1	DAL-1			DAL-1 A1873G
	1.25 ng/ml	2.5 ng/ml	5 ng/ml	1.25 ng/ml	2.5 ng/ml	5 ng/ml			1.25 ng/ml	2.5 ng/ml	5 ng/ml	1.25 ng/ml	2.5 ng/ml	5 ng/ml
	0.263007	0.125216	0.100794	0.365333	0.10657	0.0523068			0.582471	0.073964	0.056198	0.43923	0.197888	0.1316
	0.224077	0.122206	0.063012	0.479469	0.131916	0.11511			0.56591	0.066496	0.048152	0.57769	0.248906	0.151079
	0.360458	0.052181	0.062238	0.851561	0.250793	0.0471192			0.730593	0.026853	0.020365	0.674468	0.550113	0.0660349
	0.485657	0.056441	0.066766	0.852742	0.258911	0.0599618			0.490037	0.028605	0.023143	0.83322	0.569772	0.068962
	0.59074	0.055872	0.053709	1.06027	1.75529	0.391518			0.571145	0.05291	0.029941	0.834222	0.722131	0.111918
	0.617514	0.090541	0.051989	1.39288	NA	0.526078			0.596878	0.0562447	0.0337386	0.906567	0.696918	0.09244
	0.23876	0.109847	0.072185	0.872776	1.07532	0.447957			0.693512	0.017687	0.019875
	0.225969	0.080202	0.071888	0.899007	1.11469	0.457533			0.582399	0.015619	0.020381
	0.202029	0.030533	0.029845	0.893591	0.775571	0.330179			0.363895	0.140928	0.018533
	0.220035	0.028194	0.027875	1.15922	1.08694	0.378366			0.424607	0.155263	0.025408
	0.30675	0.010225	0.014839	0.907631	0.860312	0.493175
	0.353504	0.026565	0.013971	1.13051	1.01778	0.581075
	0.41482	0.0612972	0.0446324
	0.423091	0.0401815	0.0415353
	0.168237	0.0247726	0.0229401
	0.193169	0.0238472	0.026377
	0.176872	0.0427575	0.0283557
	0.370751	0.0560345	0.0288402
	0.260277	0.015262	0.0194662
	0.254003	0.0159494	0.0245108

## Sheet: PENdata_Figure2+FigureS1
Penicillin sensitivity data at day 7 (ratio treated/untreated)
Figure 2	SS14			SS14 A1873G				Figure S1	DAL-1			DAL-1 A1873G
	0.125 ng/ml	0.25 ng/ml	0.5 ng/ml	0.125 ng/ml	0.25 ng/ml	0.5 ng/ml			0.125 ng/ml	0.25 ng/ml	0.5 ng/ml	0.125 ng/ml	0.25 ng/ml	0.5 ng/ml
	0.880258	0.424756	0.221451	1.16013	0.620125	0.376556			0.717035	0.547953	0.245408	0.985772	0.764377	0.494436
	0.787729	0.46756	0.188749	0.929074	0.631082	0.276078			0.824309	0.564085	0.263591	1.41351	1.08046	0.609501
	1.47116	0.69466	0.223272	1.26098	1.1474	0.589732			0.982754	0.743979	0.208506	0.837989	0.527188	0.334441
	1.41952	0.613211	0.233184	1.59335	1.5054	0.736052			0.777861	0.666517	0.233712	0.806523	0.558922	0.424894
	0.546469	0.295695	0.102107	1.79597	1.1529	0.862642			0.879736	0.722778	0.117134	1.30707	0.513091	0.353135
	0.763336	0.335236	0.158429	1.93368	1.05842	0.893269			0.965341	0.699236	0.130772	1.02773	0.464906	0.419429
	0.730791	0.452644	0.194741	1.1433	0.841986	0.903056			0.810777	0.535972	0.288073
	0.853983	0.515685	0.21438	1.17322	0.967896	0.902442			0.900116	0.651848	0.238698
	0.968672	0.424225	0.150968	1.32414	1.03598	0.46417			0.832722	0.825924	0.235189
	0.67389	0.320385	0.135139	1.17163	1.1271	0.437811			0.819183	0.312264	0.240715
	0.739756	0.238372	0.175424						0.894609	0.658378	0.130248
	0.587686	0.192339	0.118436						0.870942	0.64805	0.125674
	0.310664	0.0179869	0.0311113
	0.319501	0.020316	0.0304377
	0.308758	0.0250292	0.0382504
	0.263268	0.0199852	0.0348524
	0.516451	0.105167	0.0570382
	0.52781	0.11622	0.0620126
	0.336535	0.02322	0.0190523
	0.332216	0.0251765	0.021961

## Sheet: CTXdata_raw_data_FigureS4
Ceftriaxone_sensitivity_polA_copy_numbers_day7
Figure S4	SS14				SS14 A1873G				DAL-1				DAL-1 A1873G
	0 ng/ml	1.25 ng/ml	2.5 ng/ml	5 ng/ml	0 ng/ml	1.25 ng/ml	2.5 ng/ml	5 ng/ml	0 ng/ml	1.25 ng/ml	2.5 ng/ml	5 ng/ml	0 ng/ml	1.25 ng/ml	2.5 ng/ml	5 ng/ml
	722.351	189.983	90.4501	72.8087	807.807	295.119	86.0879	42.2538	560.11	326.248	41.4281	31.477	241.166	105.927	47.7238	31.7375
	716.516	160.555	87.5627	45.1493	600.035	287.698	79.1543	69.07	525.455	297.36	34.9404	25.3017	225.624	130.341	56.1593	34.0872
	470.391	169.556	24.5453	29.2764	459.509	391.3	115.241	21.6517	1074.42	784.962	28.8514	21.8808	658.233	443.957	362.103	43.4664
	464.917	225.79	26.2406	31.0408	428.76	365.622	111.011	25.7092	1486.54	728.459	42.5229	34.403	616.982	514.081	351.539	42.5485
	292.332	172.692	16.3331	15.7009	2154.49	2284.33	3781.75	843.522	1008.21	575.833	53.3438	30.1868	441.411	368.235	318.757	49.4019
	289.711	178.901	26.2308	15.0618	1678.61	2338.1	NA	883.079	896.634	535.181	50.4309	30.2512	433.328	392.841	301.994	40.057
	859.428	205.197	94.4052	62.0382	2036.33	1777.26	2189.71	912.189	792.8	549.816	14.0221	15.7568
	852.359	192.606	68.3606	61.2743	1825.52	1641.16	2034.9	835.237	991.357	577.365	15.4841	20.2049
	746.996	150.915	22.8078	22.2945	1012.92	905.135	785.59	334.444	616.225	224.241	86.8434	11.4205
	816.471	179.652	23.0198	22.7592	849.844	985.159	923.728	321.553	554.324	235.37	86.0658	14.0843
	727.068	223.028	7.4344	10.7888	1633.38	1482.5	1405.21	805.539
	660.675	233.551	17.5508	9.22999	1325.65	1498.66	1349.22	770.3
	558.036	231.485	34.2061	24.9065
	583.382	246.824	23.4411	24.231
	1072.03	180.354	26.5569	24.5924
	1003.28	193.803	23.9254	26.4634
	1645.6	291.061	70.3617	46.6621
	1530.48	567.429	85.7599	44.1395
	2937.56	764.578	44.833	57.183
	2899.98	736.603	46.2527	71.0806

## Sheet: PENdata_raw_data_FigureS4
Penicillin_sensitivity_polA_copy_numbers_day7
Figure S4	DAL-1				DAL-1 A1873G				SS14				SS14 A1873G
	0 ng/ml	0.125 ng/ml	0.25 ng/ml	0.5 ng/ml	0 ng/ml	0.125 ng/ml	0.25 ng/ml	0.5 ng/ml	0 ng/ml	0.125 ng/ml	0.25 ng/ml	0.5 ng/ml	0 ng/ml	0.125 ng/ml	0.25 ng/ml	0.5 ng/ml
	1079.6	774.108	591.568	264.941	70.1544	69.1562	53.6244	34.6869	684.87	602.863	290.903	151.665	119.065	138.131	73.8349	44.8345
	918.72	757.309	518.236	242.167	65.2101	92.1754	70.4567	39.7456	688.314	542.205	321.828	129.918	128.064	118.981	80.8191	35.3557
	547.484	538.042	407.316	114.154	45.527	38.1511	24.0013	15.2261	279.512	411.207	194.166	62.4071	1862.74	2348.88	2137.29	1098.51
	635.396	494.249	423.502	148.5	42.3192	34.1314	23.6531	17.9812	256.612	364.266	157.358	59.8379	1432.43	2282.36	2156.38	1054.34
	893.779	786.29	646.004	104.692	99.3326	129.834	50.9666	35.0778	407.853	222.879	120.6	41.6446	1387.11	2491.21	1599.2	1196.58
	879.737	849.246	615.143	115.045	105.752	108.685	49.1649	44.3556	306.321	233.826	102.69	48.53	1379.54	2667.58	1460.13	1232.3
	1080.01	875.648	578.855	311.122					674.901	493.211	305.49	131.431	942.708	1077.8	793.747	851.318
	1092.97	983.798	712.449	260.889					692.258	591.177	356.987	148.406	947.849	1112.04	917.419	855.379
	758.592	631.697	626.54	178.412					323.502	313.367	137.238	48.8385	1390.76	1841.56	1440.81	645.55
	847.932	694.611	264.779	204.11					350.966	236.513	112.444	47.4291	1422.31	1666.43	1603.09	622.705
	991.737	887.217	652.938	129.171					249.715	184.728	59.5249	43.806
	1043.49	908.823	676.236	131.14					295.366	173.582	56.8104	34.9819
									1139.07	353.869	20.4884	35.438
									1035.05	330.699	21.028	31.5044
									996.829	307.779	24.9498	38.1291
									1128.22	297.024	22.5476	39.321
									1557.96	804.613	163.846	88.8634
									1527.55	806.256	177.531	94.7273
									2425.25	816.182	56.3144	46.2067
									2315.69	769.31	58.3011	50.855
